# Supplementary material for: A glutamatergic DRN–VTA pathway modulates neuropathic pain and comorbid anhedonia-like behavior in mice
Source: Nat Commun. 2023 Aug 23;14:5124. doi: 10.1038/s41467-023-40860-3 (PMC10447530; doi:10.1038/s41467-023-40860-3)
Supplement: Supplementary file 4 — Supplementary Data 1 [file 41467_2023_40860_MOESM4_ESM.xlsx]

## Sheet: Sheet1
Fig	Comparison (sample size)	Analysis	P value	F/T/W/U value
Fig. 1d	Pre-SNI (6) vs. Post-SNI 2W (6)	Paired two sample t test	P = 0.0004	t (5) = 8.392
Fig. 1e	Pre-SNI (6) vs. Post-SNI 6W (6)		P = 0.0264	t (5) = 3.114
Fig. 1i	Pre-SNI (6) vs. Post-SNI 2W (6)	Paired two sample t test	P = 0.0096	t (5) = 4.072
Fig. 1j	Pre-SNI (6) vs. Post-SNI 6W (6)		P = 0.0072	t (5) = 4.367
Fig. 1m	Sham (14) vs. SNI 2W (13)	One-way ANOVA followed by Bonferroni's multiple comparisons test	P = 0.0305	F (2, 41) = 4.014
	Sham (14) vs. SNI 6W (17)		P = 0.0429
Fig. 1n	Sham (20) vs. SNI 2W (18)	One-way ANOVA followed by Bonferroni's multiple comparisons test	P = 0.0389	F (2, 52) = 4.402
	Sham (20) vs. SNI 6W (17)		P = 0.0210
Fig. 1p	Sham (32) vs. SNI 2W (23)	One-way ANOVA followed by Bonferroni's multiple comparisons test	P = 0.0005	F (2, 71) = 7.833
	Sham (32) vs. SNI 6W (19)		P = 0.0387
Fig. 1q	Sham (32) vs. SNI 2W (23)	One-way ANOVA followed by Bonferroni's multiple comparisons test	P = 0.0105	F (2, 71) = 7.417
	Sham (32) vs. SNI 6W (19)		P = 0.0017
Fig. 1r	Sham (32) vs. SNI 2W (23)	One-way ANOVA followed by Bonferroni's multiple comparisons test	P = 0.7065	F (2, 71) = 2.076
	Sham (32) vs. SNI 6W (19)		P = 0.3992
Fig. 1s	Row 11 Sham (23) vs. SNI 2W (23)	Two-way ANOVA followed by Bonferroni's multiple comparisons test	P = 0.0167	F (2, 61) = 10.80
	Row 11 Sham (23) vs. SNI 6W (18)		P = 0.0173
Fig. 1t	Sham (25) vs. SNI 2W (22)	One-way ANOVA followed by Bonferroni's multiple comparisons test	P = 0.3780	F (2, 62) = 4.570
	Sham (25) vs. SNI 6W (18)		P = 0.0071
Fig. 1u	Sham (18) vs. SNI 2W (17)	One-way ANOVA followed by Bonferroni's multiple comparisons test	P = 0.0042	F (2, 46) = 5.743
	Sham (18) vs. SNI 6W (14)		P = 0.0439
Fig. 1v	Sham (15) vs. SNI 2W (15)	One-way ANOVA followed by Bonferroni's multiple comparisons test	P > 0.9999	F (2, 42) = 5.513
	Sham (15) vs. SNI 6W (15)		P = 0.0404
	SNI 2W (15) vs. SNI 6W (16)		P = 0.0103
Fig. 2c	Sham: ChR2 (8) OFF vs. mCherry (9) OFF	Two-way ANOVA followed by Bonferroni's multiple comparisons test	P > 0.9999	F (1, 30) = 1.409
	Sham: ChR2 (8) ON vs. mCherry (9) ON		P > 0.9999
	Sham: ChR2 (8) ON vs. ChR2 (8) OFF		P > 0.9999
	Sham: mCherry (9) ON vs. mCherry (9) OFF		P > 0.9999
	SNI: ChR2 (9) OFF vs. mCherry (6) OFF	Two-way ANOVA followed by Bonferroni's multiple comparisons test	P > 0.9999	F (1, 26) = 21.10
	SNI: ChR2 (9) ON vs. mCherry (6) ON		P < 0.0001
	SNI: ChR2 (9) ON vs. ChR2 (9) OFF		P < 0.0001
	SNI: mCherry (6) ON vs. mCherry (6) OFF		P > 0.9999
Fig. 2d	Sham: ChR2 (8) OFF vs. mCherry (9) OFF	Two-way ANOVA followed by Bonferroni's multiple comparisons test	P > 0.9999	F (1, 30) = 0.1774
	Sham: ChR2 (8) ON vs. mCherry (9) ON		P > 0.9999
	Sham: ChR2 (8) ON vs. ChR2 (8) OFF		P > 0.9999
	Sham: mCherry (9) ON vs. mCherry (9) OFF		P > 0.9999
	SNI: ChR2 (9) OFF vs. mCherry (6) OFF	Two-way ANOVA followed by Bonferroni's multiple comparisons test	P > 0.9999	F (1, 26) = 2.211
	SNI: ChR2 (9) ON vs. mCherry (6) ON		P = 0.0153
	SNI: ChR2 (9) ON vs. ChR2 (9) OFF		P = 0.0005
	SNI: mCherry (6) ON vs. mCherry (6) OFF		P > 0.9999
Fig. 2e	Sham ChR2：Pre (6) vs. Test (6)	Paired two sample t test	P = 0.0470	t (5) = 2.622
	Sham mCherry：Pre (6) vs. Test (6)		P = 0.7192	t (5) = 0.3806
	SNI ChR2：Pre (10) vs. Test (10)		P = 0.0118	t (9) = 3.146
	SNI mCherry：Pre (5) vs. Test (5)		P = 0.4282	t (4) = 0.8807
Fig. 2f	ChR2 (6) Sham vs. mCherry (6) Sham	Two-way ANOVA followed by Bonferroni's multiple comparisons test	P = 0.7663	F (1, 20) = 2.215
	ChR2 (7) SNI vs. mCherry (5) SNI		P = 0.0094
	ChR2 (7) SNI vs. ChR2 (6) Sham		P > 0.9999
	mCherry (5) SNI vs. mCherry (6) Sham		P = 0.0047
Fig. 2i	ACSF: hM3Dq (6) vs. mCherry (5)	Two-way ANOVA followed by Bonferroni's multiple comparisons test	P < 0.0001	F (1, 27) = 150.6
	CNQX: hM3Dq (6) vs. mCherry (5)		P > 0.9999
	Ketanserin: hM3Dq (6) vs. mCherry (5)		P < 0.0001
	hM3Dq: ACSF (6) vs. CNQX (6)		P < 0.0001
	hM3Dq: ACSF (6) vs. Ketanserin (6)		P > 0.9999
	hM3Dq: CNQX (6) vs. Ketanserin (6)		P < 0.0001
Fig. 2j	ACSF: hM3Dq (7) vs. mCherry (6)	Two-way ANOVA followed by Bonferroni's multiple comparisons test	P = 0.0035	F (1, 33) = 19.59
	CNQX: hM3Dq (7) vs. mCherry (6)		P > 0.9999
	Ketanserin: hM3Dq (7) vs. mCherry (6)		P = 0.0473
	hM3Dq: ACSF (7) vs. CNQX (7)		P = 0.0259
	hM3Dq: ACSF (7) vs. Ketanserin (7)		P > 0.9999
	hM3Dq: CNQX (7) vs. Ketanserin (7)		P = 0.0058
Fig. 3d	OFF: eNpHR (9) vs. EYFP (8)	Two-way ANOVA followed by Bonferroni's multiple comparisons test	P = 0.4427	F (1, 30) = 87.33
	eNpHR: OFF (9) vs. ON (9)		P < 0.0001
	EYFP: OFF (8) vs. ON (8)		P > 0.9999
	ON: eNpHR (9) vs. EYFP (8)		P < 0.0001
Fig. 3e	OFF: eNpHR (11) vs. EYFP (8)	Two-way ANOVA followed by Bonferroni's multiple comparisons test	P > 0.9999	F (1, 34) = 24.74
	eNpHR: OFF (11) vs. ON (11)		P < 0.0001
	EYFP: OFF (8) vs. ON (8)		P = 0.3993
	ON: eNpHR (11) vs. EYFP (8)		P < 0.0001
Fig. 3f	eNpHR：Pre (8) vs. Test (8)	Paired two sample t test	P = 0.0003	t (7) = 6.576
	EYFP：Pre (8) vs. Test (8)		P = 0.6639	t (7) = 0.4535
Fig. 3i	hM4Di：Pre (5) vs. Test (5)	Paired two sample t test	P = 0.0112	t (4) = 4.461
	mCherry：Pre (5) vs. Test (5)		P = 0.7386	t (4) = 0.3578
Fig. 3j	hM4Di (5) vs mCherry (5)	Two-way ANOVA followed by Bonferroni's multiple comparisons test		F (1, 8) = 704.4
	BL		P > 0.9999
	21		P > 0.9999
	23		P = 0.0045
	25		P = 0.0008
	27		P = 0.0096
	29		P = 0.0168
	35		P = 0.0041
	42		P = 0.0121
	49		P = 0.0005
	56		P = 0.0147
	63		P = 0.0012
Fig. 3k	hM4Di (5) vs. mCherry (5)	Unpaired two sample t test	P = 0.0442	t (8) = 2.386
Fig. 3m	hM4Di (16) vs. mCherry (18)	Mann-Whitney U test	P = 0.0493
Fig. 3n	Row 16 hM4Di (16) vs. mCherry (18)	Two-way ANOVA followed by Bonferroni's multiple comparisons test	P = 0.0332	F (1, 32) = 7.195
Fig. 3o	Row 16 hM4Di (16) vs. mCherry (18)	Mann-Whitney U test	P = 0.0002
Fig. 4c	Pre-SNI (6) vs. Post-SNI 2W (6)	Paired two sample t test	P = 0.0027	t (5) = 5.507
Fig. 4d	Pre-SNI (5) vs. Post-SNI 2W (5)		P = 0.7926	t (4) = 0.2811
Fig. 4e	Pre-SNI (6) vs. Post-SNI 2W (6)		P = 0.0001	t (5) = 10.58
Fig. 4f	Pre-SNI (5) vs. Post-SNI 2W (5)		P = 0.3838	t (4) = 0.9773
Fig. 4g	Pre-SNI (6) vs. Post-SNI 6W (6)		P = 0.0202	t (5) = 3.358
Fig. 4h	Pre-SNI (5) vs. Post-SNI 6W (5)		P = 0.9069	t (4) = 0.1246
Fig. 4k	ACSF: OFF (5) vs. ON (5)	Two-way ANOVA followed by Bonferroni's multiple comparisons test	P < 0.0001	F (1, 24) = 66.98
	SCH23390: OFF (5) vs. ON (5)		P < 0.0001
	Eticlopride: OFF (5) vs. ON (5)		P > 0.9999
	ON: ACSF (5) vs. SCH23390 (5)		P > 0.9999
	ON: ACSF (5) vs. Eticlopride (5)		P < 0.0001
	ON: SCH23390 (5) vs. Eticlopride (5)		P < 0.0001
Fig. 4l	ACSF (5) vs. SCH23390 (5)	One-way ANOVA followed by Bonferroni's multiple comparisons test	P = 0.037	F (2, 12) = 5.633
	ACSF (5) vs. Eticlopride (5)		P = 0.8775
Fig. 4m	ACSF: OFF (6) vs. ON (6)	Two-way ANOVA followed by Bonferroni's multiple comparisons test	P < 0.0001	F (1, 30) = 236.9
	SCH23390: OFF (6) vs. ON (6)		P < 0.0001
	Eticlopride: OFF (6) vs. ON (6)		P < 0.0001
	ON: ACSF (6) vs. SCH23390 (6)		P > 0.9999
	ON: ACSF (6) vs. Eticlopride (6)		P > 0.9999
	ON: SCH23390 (6) vs. Eticlopride (6)		P > 0.9999
Fig. 4n	ACSF (6) vs. SCH23390 (6)	One-way ANOVA followed by Bonferroni's multiple comparisons test	P = 0.9983	F (2, 15) = 0.1188
	ACSF (6) vs. Eticlopride (6)		P = 0.8684
Supplementary Fig. 1b	Sham (6) vs SNI (5)	Two-way RM ANOVA with Bonferroni post hoc analysis		F (1, 9) = 378.6
	0d		P > 0.9999
	7d		P = 0.0009
	14d		P = 0.0003
	21d		P = 0.0005
	27d		P = 0.0002
	35d		P = 0.0034
	42d		P = 0.0009
Supplementary Fig. 1c	2W Sham (6) vs SNI (6)	Unpaired two sample t test	P = 0.3892	t (10) = 0.9001
	6W Sham (6) vs SNI (6)		P = 0.0312	t (10) = 2.504
Supplementary Fig. 2a	Pre-SNI (6) vs. Post-SNI (6)	Two-way RM ANOVA with Bonferroni post hoc analysis
	0.02		P = 0.0007	F (1, 10) = 453.8
	0.04		P = 0.001
	0.07		P < 0.0001
	0.16		P < 0.0001
	0.4		P < 0.0001
	0.6		P = 0.0001
	1		P = 0.1538
Supplementary Fig. 2b	Pre-SNI：Pre (6) vs. Test (6)	Paired two sample t test	P = 0.0995	t (5) = 2.019
	Post-SNI：Pre (6) vs. Test (6)		P = 0.0237	t (5) = 3.209
Supplementary Fig. 3b	Pre-SNI (3) vs. Post-SNI 2W (3)	Paired two sample t test	P = 0.2400	t (2) = 1.654
Supplementary Fig. 3d	Pre-Sham (5) vs. Post-Sham 2W (5)	Paired two sample t test	P = 0.4480	t (4) = 0.8404
Supplementary Fig. 3e	Pre-Sham (5) vs. Post-Sham 6W (5)	Paired two sample t test	P = 0.6404	t (4) = 0.5046
Supplementary Fig. 4c	Row 16 Sham (23) vs. SNI 2W (27)	Two-way ANOVA followed by Bonferroni's multiple comparisons test	P = 0.0056	F (2, 77) = 5.612
	Row 16 Sham (23) vs. SNI 6W (30)		P = 0.0112
Supplementary Fig. 4d	Sham (24) vs. SNI 2W (28)	One-way ANOVA followed by Bonferroni's multiple comparisons test	P = 0.3945	F (2, 69) = 9.043
	Sham (24) vs. SNI 6W (20)		P = 0.0002
	SNI 2W (28) vs. SNI 6W (20)		P = 0.0151
Supplementary Fig. 4e	Row 16 Sham (8) vs. SNI 2W (11)	Two-way ANOVA followed by Bonferroni's multiple comparisons test	P > 0.9999	F (1, 17) = 0.2474
Supplementary Fig. 4f	Sham (9) vs. SNI 2W (14)	Unpaired two sample t test	P = 0.6418	t (21) = 0.4719
Supplementary Fig. 5c	Saline: hM3Dq (9) vs. mCherry (8)	Two-way ANOVA followed by Bonferroni's multiple comparisons test	P > 0.9999	F (1, 30) = 24.37
	CNO: hM3Dq (9) vs. mCherry (8)		P < 0.0001
	hM3Dq: Saline (9) vs. CNO (9)		P < 0.0001
	mCherry: Saline (8) vs. CNO (8)		P > 0.9999
Supplementary Fig. 5d	Saline: hM3Dq (9) vs. mCherry (8)	Two-way ANOVA followed by Bonferroni's multiple comparisons test	P > 0.9999	F (1, 30) = 15.42
	CNO: hM3Dq (9) vs. mCherry (8)		P = 0.0002
	hM3Dq: Saline (9) vs. CNO (9)		P = 0.0045
	mCherry: Saline (8) vs. CNO (8)		P > 0.9999
Supplementary Fig. 5e	Saline: hM3Dq (6) vs. mCherry (6)	Two-way ANOVA followed by Bonferroni's multiple comparisons test	P > 0.9999	F (1, 20) = 17.57
	CNO: hM3Dq (6) vs. mCherry (6)		P < 0.0001
	hM3Dq: Saline (6) vs. CNO (6)		P < 0.0001
	mCherry: Saline (6) vs. CNO (6)		P > 0.9999
Supplementary Fig. 5f	Saline: hM3Dq (6) vs. mCherry (6)	Two-way ANOVA followed by Bonferroni's multiple comparisons test	P > 0.9999	F (1, 20) = 5.483
	CNO: hM3Dq (6) vs. mCherry (6)		P = 0.0248
	hM3Dq: Saline (6) vs. CNO (6)		P = 0.0115
	mCherry: Saline (6) vs. CNO (6)		P > 0.9999
Supplementary Fig. 5g	hM3Dq (6) vs. mCherry (6)	Unpaired two sample t test	P = 0.0374	t (10) = 2.399
Supplementary Fig. 6d	DAT-Cre (3) vs. GAD2-Cre (3)	Unpaired two sample t test	P = 0.0068	t (4) = 5.130
Supplementary Fig. 8e	ACSF (6) vs. CNQX (6)	Paired two sample t test	P = 0.0040	t (5) = 5.041
Supplementary Fig. 8h	ACSF (5) vs. Ketanserin (5)	Paired two sample t test	P = 0.0019	t (4) = 7.239
Supplementary Fig. 8j	DAT+ (17) vs. DAT- (6)	Unpaired two sample t test	P = 0.4247	t (21) = 0.8142
Supplementary Fig. 9b	Pre-SNI (5) vs. Post-SNI 2W (5)	Paired two sample t test	P = 0.2607	t (4) = 1.309
Supplementary Fig. 9d	Pre-Sham (5) vs. Post-Sham 2W (5)	Paired two sample t test	P = 0.1247	t (4) = 1.938
Supplementary Fig. 9e	Pre-Sham (5) vs. Post-Sham 6W (5)	Paired two sample t test	P = 0.9502	t (4) = 0.06640
Supplementary Fig. 10a	naïve vs. SNI 2W	Chi-square test	P = 0.8502	c2 = 0.3246, df = 2
	naïve vs. SNI 6W		P = 0.6552	c2 = 0.8456, df = 2
Supplementary Fig. 10b	naïve vs. SNI 2W	Fisher‘s exact test	P = 0.4615
	naïve vs. SNI 6W		P = 0.7703
Supplementary Fig. 10d	naïve (14) vs. SNI 2W (10)	One-way ANOVA followed by Bonferroni's multiple comparisons test	P = 0.2866	F (2, 32) = 2.737
	naïve (14) vs. SNI 6W (11)		P = 0.0609
Supplementary Fig. 11a	Sham: ChR2 (8) OFF vs. mCherry (9) OFF	Two-way ANOVA followed by Bonferroni's multiple comparisons test	P > 0.9999	F (1, 30) = 0.0738
	Sham: ChR2 (8) ON vs. mCherry (9) ON		P > 0.9999
	Sham: ChR2 (8) ON vs. ChR2 (8) OFF		P > 0.9999
	Sham: mCherry (9) ON vs. mCherry (9) OFF		P > 0.9999
	SNI: ChR2 (9) OFF vs. mCherry (6) OFF	Two-way ANOVA followed by Bonferroni's multiple comparisons test	P > 0.9999	F (1, 26) =55.22
	SNI: ChR2 (9) ON vs. mCherry (6) ON		P < 0.0001
	SNI: ChR2 (9) ON vs. ChR2 (9) OFF		P < 0.0001
	SNI: mCherry (6) ON vs. mCherry (6) OFF		P > 0.9999
Supplementary Fig. 11b	Sham: ChR2 (8) OFF vs. mCherry (9) OFF	Two-way ANOVA followed by Bonferroni's multiple comparisons test	P > 0.9999	F (1, 30) = 0.2849
	Sham: ChR2 (8) ON vs. mCherry (9) ON		P > 0.9999
	Sham: ChR2 (8) ON vs. ChR2 (8) OFF		P > 0.9999
	Sham: mCherry (9) ON vs. mCherry (9) OFF		P > 0.9999
	SNI: ChR2 (9) OFF vs. mCherry (6) OFF	Two-way ANOVA followed by Bonferroni's multiple comparisons test	P > 0.9999	F (1, 26) = 19.81
	SNI: ChR2 (9) ON vs. mCherry (6) ON		P < 0.0001
	SNI: ChR2 (9) ON vs. ChR2 (9) OFF		P < 0.0001
	SNI: mCherry (6) ON vs. mCherry (6) OFF		P > 0.9999
Supplementary Fig. 12b	mCherry (5) vs. ChR2 (6)	Unpaired two sample t test	P = 0.7904	t (9) = 0.2738
Supplementary Fig. 12d	EYFP (7) vs. eNpHR (5)	Unpaired two sample t test	P = 0.1855	t (10) = 1.422
Supplementary Fig. 14b	Pre-Sham (5) vs. Post-Sham 2W (5)	Paired two sample t test	P = 0.1252	t (4) = 1.934
Supplementary Fig. 14c	Pre-Sham (5) vs. Post-Sham 2W (5)		P = 0.8496	t (4) = 0.2022
Supplementary Fig. 14d	Pre-Sham (5) vs. Post-Sham 6W (5)		P = 0.5096	t (4) = 0.7231
Supplementary Fig. 14f	Pre-Sham (5) vs. Post-Sham 2W (5)		P = 0.8037	t (4) = 0.2655
Supplementary Fig. 14g	Pre-Sham (5) vs. Post-Sham 2W (5)		P = 0.4663	t (4) = 0.8044
Supplementary Fig. 14h	Pre-Sham (5) vs. Post-Sham 6W (5)		P = 0.3273	t (4) = 1.115
Supplementary Fig. 15a	ACSF: OFF (5) vs. ON (5)	Two-way ANOVA followed by Bonferroni's multiple comparisons test	P < 0.0001	F (1, 24) = 68.10
	SCH23390: OFF (5) vs. ON (5)		P < 0.0001
	Eticlopride: OFF (5) vs. ON (5)		P > 0.9999
	ON: ACSF (5) vs. SCH23390 (5)		P > 0.9999
	ON: ACSF (5) vs. Eticlopride (5)		P < 0.0001
	ON: SCH23390 (5) vs. Eticlopride (5)		P = 0.0002
Supplementary Fig. 15b	ACSF: OFF (5) vs. ON (5)	Two-way ANOVA followed by Bonferroni's multiple comparisons test	P < 0.0001	F (1, 24) = 118.8
	SCH23390: OFF (5) vs. ON (5)		P < 0.0001
	Eticlopride: OFF (5) vs. ON (5)		P < 0.0001
	ON: ACSF (5) vs. SCH23390 (5)		P > 0.9999
	ON: ACSF (5) vs. Eticlopride (5)		P > 0.9999
	ON: SCH23390 (5) vs. Eticlopride (5)		P > 0.9999
Supplementary Fig. 16c	SNI: ChR2 (5) OFF vs. mCherry (5) OFF	Two-way ANOVA followed by Bonferroni's multiple comparisons test	P > 0.9999	F (1, 16) = 0.2581
	SNI: ChR2 (5) ON vs. mCherry (5) ON		P > 0.9999
	SNI: ChR2 (5) ON vs. ChR2 (5) OFF		P > 0.9999
	SNI: mCherry (5) ON vs. mCherry (5) OFF		P > 0.9999
Supplementary Fig. 16d	SNI: ChR2 (5) OFF vs. mCherry (5) OFF	Two-way ANOVA followed by Bonferroni's multiple comparisons test	P > 0.9999	F (1, 16) = 0.1413
	SNI: ChR2 (5) ON vs. mCherry (5) ON		P > 0.9999
	SNI: ChR2 (5) ON vs. ChR2 (5) OFF		P > 0.9999
	SNI: mCherry (5) ON vs. mCherry (5) OFF		P > 0.9999
Supplementary Fig. 16e	SNI: ChR2 (5) OFF vs. mCherry (5) OFF	Two-way ANOVA followed by Bonferroni's multiple comparisons test	P > 0.9999	F (1, 16) = 0.0754
	SNI: ChR2 (5) ON vs. mCherry (5) ON		P > 0.9999
	SNI: ChR2 (5) ON vs. ChR2 (5) OFF		P > 0.9999
	SNI: mCherry (5) ON vs. mCherry (5) OFF		P > 0.9999
Supplementary Fig. 16f	SNI: ChR2 (5) OFF vs. mCherry (5) OFF	Two-way ANOVA followed by Bonferroni's multiple comparisons test	P > 0.9999	F (1, 16) = 0.06835
	SNI: ChR2 (5) ON vs. mCherry (5) ON		P > 0.9999
	SNI: ChR2 (5) ON vs. ChR2 (5) OFF		P > 0.9999
	SNI: mCherry (5) ON vs. mCherry (5) OFF		P > 0.9999
Supplementary Fig. 16g	ChR2 (5) vs. mCherry (5)	Unpaired two sample t test	P = 0.8377	t (8) = 0.2117
