# Supplementary material for: A glutamatergic DRN–VTA pathway modulates neuropathic pain and comorbid anhedonia-like behavior in mice
Source: Nat Commun. 2023 Aug 23;14:5124. doi: 10.1038/s41467-023-40860-3 (PMC10447530; doi:10.1038/s41467-023-40860-3)
Supplement: Supplementary file 6 — Source data [file 41467_2023_40860_MOESM6_ESM.xlsx]

## Sheet: Fig 1
Fig 1c
Percentage (%)
95.7
93.4
95.1
91.3
97.5
89.7
93.5
92.9
94.6
Fig 1d
Pre-SNI	Post-SNI 2W
9.85598	-21.8015
-0.21744	-13.4113
11.9683	-8.2779
10.9668	-9.48145
25.4008	-3.65857
19.5181	-7.88274
Fig 1e
Pre-SNI	Post-SNI
38.5015	13.587
45.6236	4.59654
106.021	19.6679
25.7329	1.24126
122.809	10.5253
24.0598	10.3659
Fig 1h
Percentage (%)
91.3
94.9
92.5
87.6
89.3
94.1
97.2
91.5
90.9
Fig 1i
Pre-SNI	Post-SNI
5.03371	-5.60466
0.65688	-0.37358
1.8058	-4.65593
0.256294	-4.07099
0.338225	-3.40292
2.80216	-3.11104
Fig 1j
Pre-SNI	Post-SNI
7.01201	0.138915
7.41598	0.436814
2.65537	0.3489
14.2941	1.66759
4.40661	1.17316
10.3937	0.292432
Fig 1m
Sham	SNI 2W	SNI 6W
25	24	40.2
19.8	47.9	7.1
26.3	29.8	28.5
25.1	30.8	11.3
43.6	19.3	48.3
51.3	7.4	27
28.6	9.6	28.2
29.4	19.8	14.2
12.6	15.9	6.4
15.2	11.6	46.6
57.1	7.4	11
22	27.8	6.5
81.9	5.1	18.9
45.4		15.6
		23.2
		15.2
		16
Fig 1n
Sham	SNI 2W	SNI 6W
0.212	0.297924	0.450704
0.151515	0.325	0.238596
0.326996	0.371608	0.477876
0.187251	0.506711	0.279503
0.329435	0.246753	0.152482
0.553571	0.715026	0.169014
0.188811	0.581081	0.371302
0.34127	0.447917	0.609375
0.532895	0.327044	0.160944
0.345009	0.267241	0.454545
0.077273	0.366906	0.492308
0.168421	0.529412	0.275132
0.18	0.378676	0.258621
0.232759	0.265421	0.644737
0.453704	0.230669	0.4125
0.078431	0.261972	0.640187
0.298851	0.337838	0.8759
0.105263	0.647059
0.254667
0.33207
Fig 1p
Sham	SNI 2W	SNI 6W
1.40645	1.22034	1.5627
2.2139	0.97619	2.69853
2.22581	1.78862	1.6
2.47679	1.04762	1.45631
2.05675	1.85366	3.93333
3.53846	1.55752	2.92233
1.27329	1.37529	2.55
2.13552	1.85185	3.28571
1.45161	1.28221	0.962547
1.50588	1.45614	2.72222
3.19231	0.790123	0.970297
4.72973	1.34314	2.34746
2.8	0.638686	1.40964
2.71053	0.773279	2
3.81651	2.01626	2.55556
2.8	2.83544	0.697368
3.02564	0.586118	1.67742
5.7766	1.25	1.42056
5.28866	2.94	3
10.1282	1.5625
3.39437	0.611842
7.29167	1.27624
10.5278	3.42424
1.78495
4.52941
1.12299
1.69342
1.85246
1.78465
2.09375
1.65722
1.65116
Fig 1q
Sham	SNI 2W	SNI 6W
21.8	14.4	48.6
41.4	16.4	36.7
12.1	44	6.4
58.7	11	15
134.1	7.6	11.8
18.4	17.6	30.1
20.5	60.1	5.1
149.7	20	9.2
22.5	20.9	51.4
38.4	33.2	4.9
35	38.4	9.8
14	27.4	27.7
10.3	17.5	11.7
41.6	19.1	6
14	24.8	4.6
11.8	22.4	5.3
54.3	22.8	5.2
51.3	5.5	15.2
39.5	14.7	8.4
24.1	12.5
35	18.6
37.9	23.1
33.2	11.3
7.7
21
40.1
82.3
11.3
83.7
20.1
64.3
63.9
Fig 1r
Sham	SNI 2W	SNI 6W
15.5	11.8	31.1
18.7	16.8	13.6
12.1	24.6	4
3.1	10.5	10.3
23.7	4.1	3
5.2	11.3	10.3
16.1	43.7	2
15.5	10.8	2.8
25.5	16.3	53.4
2.6	22.8	1.8
7.4	48.6	10.1
5	20.4	11.8
3.8	27.4	8.3
10.9	24.7	3
5	12.3	1.8
3.9	7.9	7.6
9.4	38.9	3.1
9.7	4.4	10.7
3.9	5	2.8
7.1	8
4.8	30.4
3.6	18.1
18.6	3.3
1.7
18.7
39.8
48.6
6.1
46.9
9.6
38.8
38.7
Fig 1s
	SNI 2W
0 pA	0	0	0	2	0	0	0	0	0	0	0	0	0	0	0	0	0	0	0	0	0	0	0
10 pA	2	0	2	2	0	0	2	0	2	0	2	2	2	2	2	2	2	2	0	2	0	2	2
20 pA	4	0	2	2	2	0	2	2	4	2	2	2	2	4	2	2	2	2	2	4	2	4	2
30 pA	4	0	2	4	2	0	2	2	6	2	4	4	4	4	4	4	4	2	2	2	2	4	2
40 pA	6	0	4	4	2	2	2	2	6	2	2	4	4	4	4	4	4	2	4	4	2	4	2
50 pA	6	0	4	4	2	2	6	2	6	2	2	2	4	6	4	4	2	2	6	4	2	4	2
60 pA	8	0	4	4	2	2	6	2	6	2	2	4	4	6	4	4	6	2	4	4	2	4	2
70 pA	4	0	4	6	2	2	4	2	6	2	2	4	6	8	4	6	6	2	6	6	2	4	2
80 pA	6	0	6	4	2	2	6	4	6	2	2	2	4	8	4	6	6	2	8	4	2	2	2
90 pA	4	0	6	4	2	2	4	4	8	2	2	2	6	8	6	6	6	2	6	4	2	4	2
100 pA	6	0	6	2	2	2	6	4	8	2	2	2	6	8	6	6	6	2	6	4	2	4	2
Fig 1t
Sham	SNI 2W	SNI 6W
10	10	10
10	10	80
10	20	0
10	40	20
20	10	20
40	20	10
10	10	20
10	20	20
10	10	10
0	10	10
10	10	40
10	10	0
0	10	100
0	10	10
10	10	10
10	20	80
0	10	0
10	20	10
0	10
20	30
0	20
10	10
0
10
0
Fig 1u
Sham	SNI 2W	SNI 6W
0.718373	0.841695	0.447204
1.08953	0.657271	0.673187
0.672944	0.406735	0.400382
0.763387	0.573958	0.589409
0.435915	0.341319	0.354328
0.412474	0.489414	0.594039
1.38641	0.312799	0.506147
0.408138	0.416649	0.390049
0.928993	0.480668	0.952377
0.862409	0.486225	0.935819
0.678618	0.483158	0.737704
0.519218	0.770548	0.718272
0.558397	0.544282	0.325946
0.948681	0.501958	0.47849
0.897549	0.391833
0.72758	0.406648
0.716227	0.794747
0.825078
Fig 1v
Sham	SNI 2W	SNI 6W
25.6	18.9	13.1
18.9	24.4	7.9
18.3	72	9.8
23.8	58.6	15.9
42.4	21.7	25
32.1	22.9	25.3
17.7	18	16.5
49.4	38.5	22.6
12.6	90	23.2
46.1	21.7	10.1
32.1	23.1	11.6
72.3	14.2	10.7
32.7	89.7	8.2
17.4	22.9	25.2
61	19.5	10.7

## Sheet: Fig 2
			Fig 2b
			Percentage (%)
			87.3
			95.3
			90.9
			95.2
			89.5
			96.3
			91.8
			90.6
			93.4
			Fig 2c
				ChR2									mCherry
			Sham	OFF	0.4	0.51	0.65	0.51	0.51	0.51			0.51	0.51	0.32	0.51	0.4	0.51	0.65	0.36	0.51
				ON	0.98	0.51	0.65	0.51	0.4	0.51			0.51	0.51	0.29	0.51	0.4	0.51	0.51	0.4	0.65
				ChR2												mCherry
			SNI 2W	OFF	0.02	0.03	0.02	0.02	0.02	0.02	0.03	0.02	0.03			0.02	0.02	0.02	0.02	0.02	0.02
				ON	0.17	0.06	0.23	0.06	0.11	0.23	0.29	0.23	0.27			0.02	0.02	0.02	0.02	0.02	0.02
			Fig 2d
				ChR2									mCherry
			Sham	OFF	10.42	13.04	11.83	11.65	10.62	13.97			13.72	11.62	14.11	13.3	14.32	13.12	14.31	9.72	11.29
				ON	11.97	14.52	11.1	14.07	8	12.73			12.58	12.9	11.5	10.32	12.44	11.49	13.69	11.93	9.17
					ChR2											mCherry
			SIN 2W	OFF	5.01	4.17	3	4.45	6.04	6.74	5.67	6.43	4.96			6.7	7.68	5.41	4.92	7.51	5.12
				ON	9.12	5.37	5.74	8.35	9.27	10.5	8.03	11.92	10.35			6.4	3.83	7.41	7.09	6.61	3.91
			Fig2e
			Sham ChR2			Sham mCherry			SNI 2W ChR2			SNI 2W mCherry
			Pre	Test		Pre	Test		Pre	Test		Pre	Test
			140	165		169	157		208	238		197	187
			151	234		146	148		209	306		138	140
			109	201		130	131		215	320		92	141
			107	150		181	137		241	228		136	123
			135	159		145	191		195	230		120	143
			157	144		131	110		175	220
									179	187
									186	197
									181	189
									161	228
			Fig 2f
			ChR2-Sham	mCherry-Sham	ChR2-SNI 6W	mCherry-SNI 6W
			0.4	0.76	0.65	0.56
			0.58	0.82	0.52	0.4
			0.67	0.65	0.81	0.62
			0.73	0.79	0.87	0.44
			0.67	0.87	0.64	0.24
			0.79	0.65	0.86
					0.72
			Fig 2i
				hM3Dq								mCherry
			ACSF	0.23	0.23	0.23	0.29	0.11	0.23			0.03	0.02	0.02	0.02	0.02
			CNQX	0.03	0.02	0.09	0.02	0.03	0.02			0.03	0.02	0.02	0.03	0.02
			Ketanserin	0.23	0.23	0.17	0.19	0.19	0.23			0.03	0.03	0.02	0.02	0.02
			Fig 2j
				hM3Dq									mCherry
			ACSF	0.764706	0.702128	0.785714	0.728814	0.727273	0.78	0.58			0.37931	0.5	0.69697	0.571429	0.47619	0.487805
			CNQX	0.643	0.591	0.472	0.518	0.692	0.485	0.526			0.597	0.426	0.683	0.572	0.486	0.497
			Ketanserin	0.618	0.793	0.852	0.741	0.838	0.695	0.712			0.485	0.667	0.725	0.564	0.633	0.474

## Sheet: Fig 3
Fig 3c
Percentage (%)
97.2
94.8
89.7
94.2
91.5
92.9
96.3
87.2
92.6
Fig 3d
	eNpHR											EYFP
OFF	0.51	0.51	0.36	0.51	0.36	0.36	0.4	0.51	0.36			0.51	0.36	0.65	0.51	0.51	0.4	0.51	0.65
ON	0.02	0.02	0.03	0.05	0.06	0.05	0.04	0.07	0.05			0.51	0.51	0.36	0.75	0.65	0.4	0.65	0.51
Fig 3e
	eNpHR													EYFP
OFF	11.97	11.33	10.28	12.39	13.51	13.49	11.2	11.78	11.36	11.19	11.83			14.18	13.47	12.61	13.05	11.8	12.93	13.83	10.69
ON	8.88	7.67	8.9	9.28	8.62	7.4	5.02	7.48	6.19	5.74	7.65			13.3	9.77	9.68	8.17	10.75	13.65	14.85	11.13
Fig 3f
eNpHR				EYFP
Pre	Test			Pre	Test
490	485			385	301
381	283			319	332
425	334			270	262
352	248			296	282
375	275			419	365
436	311			269	413
386	292			282	285
344	281			386	290
Fig 3i
hM4Di				mCherry
Pre	Test			Pre	Test
293	206			279	298
391	210			332	248
274	213			336	241
307	222			266	322
373	304			272	318
Fig 3j
	hM4Di							mCherry
BL	0.51	0.4	0.65	0.98	0.51			0.51	0.36	0.75	0.65	0.51
21	0.51	0.4	0.51	0.51	0.65			0.36	0.51	0.51	0.75	0.51
23	0.23	0.11	0.13	0.09	0.05			0.65	0.44	0.4	0.51	0.4
25	0.05	0.05	0.05	0.03	0.04			0.4	0.4	0.51	0.51	0.51
27	0.02	0.02	0.02	0.03	0.05			0.51	0.65	0.44	0.4	0.36
29	0.02	0.02	0.02	0.02	0.03			0.4	0.75	0.51	0.4	0.51
35	0.05	0.05	0.05	0.03	0.03			0.65	0.51	0.4	0.44	0.51
42	0.11	0.05	0.04	0.11	0.05			0.4	0.36	0.4	0.65	0.51
49	0.1	0.19	0.05	0.05	0.23			0.51	0.51	0.65	0.44	0.51
56	0.11	0.23	0.23	0.23	0.05			0.4	0.36	0.51	0.51	0.65
63	0.23	0.11	0.23	0.23	0.23			0.51	0.65	0.51	0.51	0.44
Fig 3k
hM4Di	mCherry
0.75	0.7
0.33	0.78
0.53	0.83
0.72	0.69
0.55	0.89
Fig 3m
hM4Di	mCherry
9.8	35.7
61	25.6
25.9	44.5
36.1	26.1
22	37.6
43.5	17.1
53.5	29.7
8.9	30.5
21.9	34
13.4	99.3
25.6	115.3
35.7	52.2
25.4	38.2
39.7	28.5
26.8	75
25.4	21.5
	37.5
	71.4
Fig 3n
	hM4Di																	mCherry
0 pA	0	0	0	0	0	0	0	0	0	0	0	0	2	0	0	0		0	0	0	0	2	0	0	0	0	0	2	2	2	2	2	0	2	0
10 pA	0	0	2	0	2	2	0	0	2	0	2	0	4	2	0	0		4	0	0	2	2	2	2	2	0	0	4	2	2	2	2	0	2	2
20 pA	2	2	2	0	4	2	2	2	4	0	4	0	4	4	2	2		6	2	2	2	4	2	4	2	2	0	4	4	2	4	4	0	2	4
30 pA	2	0	4	0	2	2	2	2	4	0	4	0	4	6	4	2		8	2	2	2	4	4	4	4	2	2	4	4	2	4	6	0	2	4
40 pA	2	2	4	0	4	2	2	2	4	2	6	0	4	6	6	2		14	4	6	2	4	4	6	4	2	2	6	4	4	4	6	0	4	6
50 pA	2	2	4	0	6	2	4	2	6	2	6	0	2	6	6	2		12	4	6	6	2	4	6	6	2	4	6	4	4	4	8	2	4	4
60 pA	2	2	4	2	4	2	2	2	6	2	6	0	2	6	6	4		16	4	4	6	4	4	6	6	2	4	6	4	6	4	8	2	2	4
70 pA	2	2	2	2	2	2	2	2	6	2	8	0	2	6	6	4		16	4	6	6	2	4	6	6	2	6	4	6	6	2	10	2	4	4
80 pA	2	2	4	2	4	2	2	2	6	2	8	0	2	6	6	4		20	4	6	6	4	6	6	6	2	6	6	6	6	4	8	2	6	6
90 pA	2	2	4	2	4	2	2	2	6	2	8	2	2	6	8	4		20	6	6	8	6	4	4	6	2	8	6	4	6	4	8	2	4	8
100 pA	2	2	2	2	4	2	2	2	6	2	8	2	2	8	6	4		16	4	4	6	4	4	8	6	2	6	6	6	8	4	10	4	4	8
110 pA	2	2	2	2	4	2	2	2	6	2	8	2	2	8	6	4		14	4	4	6	4	6	6	6	2	8	6	6	6	4	8	2	4	8
120 pA	2	2	4	2	4	2	2	2	6	2	8	2	2	8	6	2		20	4	6	4	4	4	4	6	2	8	8	6	6	4	6	4	4	8
130 pA	2	2	2	2	6	2	2	2	6	2	8	2	2	8	6	2		12	4	8	4	4	6	6	8	2	6	6	6	8	4	8	2	6	10
140 pA	2	2	2	2	4	2	2	2	6	2	8	2	2	8	6	2		10	4	6	6	4	6	6	6	2	6	6	6	6	4	8	4	4	8
150 pA	2	2	4	2	4	2	2	2	6	2	8	2	2	8	6	2		12	6	8	6	4	6	6	6	2	6	6	6	6	4	6	4	6	8
Fig 3o
hM4Di	mCherry
8.9	15.9
12.2	14.1
26.2	27.3
15.9	20.1
21.6	30.5
10.4	25.8
17.7	19.5
21.4	35.4
10.5	32.2
21.4	16.1
18.3	48.8
7.9	37.8
17.2	59.2
11.2	37.2
11	18.9
19.55	39.7
	95.2
	36.6

## Sheet: Fig 4
Fig 4c
Pre-SNI	Post-SNI 2W
59.4297	19.718
73.8476	18.3628
142.426	62.4181
31.1258	16.2088
89.5664	42.3115
84.6084	36.2633
Fig 4d
Pre-SNI	Post-SNI 2W
68.7833	38.2293
4.72414	1.88897
19.1604	20.8227
9.37939	75.6469
59.1653	47.64
Fig 4e
Pre-SNI	Post-SNI 2W
2.15077	-4.69207
10.7695	-2.13714
5.13635	-2.92608
6.98723	-5.1006
5.37945	-6.22488
4.99155	-6.13274
Fig 4f
Pre-SNI	Post-SNI 2W
0.314363	1.65522
-0.24399	-0.602812
10.2494	-0.244629
1.74753	0.454353
-1.37211	-1.0412
Fig 4g
Pre-SNI	Post-SNI 6W
34.3287	12.4216
26.9838	3.92635
21.4386	5.11857
2.56499	8.29978
29.7247	15.3031
23.7447	8.08767
Fig 4h
Pre-SNI	Post-SNI 6W
20.7107	21.5604
0.485707	1.00145
3.68761	2.49396
3.57534	20.4321
27.2004	6.44857
Fig 4k
	OFF					ON
ACSF	0.03	0.02	0.04	0.03	0.03	0.17	0.29	0.11	0.29	0.23
SCH23390	0.02	0.03	0.03	0.03	0.03	0.29	0.23	0.23	0.11	0.19
Eticlopride	0.02	0.03	0.04	0.03	0.02	0.03	0.05	0.03	0.05	0.03
Fig 4l
ACSF	SCH23390	Eticlopride
0.68	0.5	0.71
0.66	0.71	0.7
0.86	0.43	0.77
0.76	0.64	0.86
0.69	0.62	0.73
Fig 4m
	OFF						ON
ACSF	0.03	0.02	0.02	0.02	0.04	0.02	0.32	0.19	0.29	0.36	0.27	0.19
SCH23390	0.03	0.03	0.02	0.03	0.02	0.03	0.29	0.27	0.19	0.32	0.17	0.23
Eticlopride	0.02	0.03	0.03	0.02	0.03	0.04	0.19	0.26	0.18	0.27	0.17	0.29
Fig 4n
ACSF	SCH23390	Eticlopride
0.759	0.658	0.724
0.731	0.728	0.75
0.85	0.751	0.885
0.781	0.793	0.694
0.852	0.884	0.642
0.669	0.815	0.825

## Sheet: Supplementary Fig 1
Supplementary Fig 1b
	SNI						Sham
0d	0.51	0.51	0.51	0.4	0.32		0.51	0.51	0.51	0.51	0.36	0.4
7d	0.02	0.02	0.02	0.02	0.02		0.75	0.51	0.65	0.51	0.4	0.51
14d	0.02	0.02	0.02	0.02	0.03		0.75	0.51	0.51	0.51	0.51	0.65
21d	0.02	0.02	0.03	0.02	0.02		0.75	0.75	0.51	0.51	0.61	0.51
28d	0.02	0.02	0.03	0.02	0.03		0.51	0.51	0.75	0.65	0.65	0.51
35d	0.03	0.05	0.03	0.02	0.03		0.51	0.51	0.51	0.75	0.65	0.29
42d	0.05	0.05	0.07	0.05	0.07		0.51	0.4	0.4	0.65	0.51	0.4
Supplementary Fig 1c (left)
Sham	SNI
0.74	0.85
0.91	0.69
0.72	0.78
0.85	0.63
0.69	0.68
0.77	0.79
Supplementary Fig 1c (right)
Sham	SNI
0.88	0.42
0.74	0.59
0.72	0.55
0.9	0.71
0.81	0.69
0.68	0.79

## Sheet: Supplementary Fig 2
Supplementary Fig 2a
	Pre-SNI								Post-SNI
0.02 g	0	0	0	0	0	0			40	40	60	40	60	60
0.04 g	0	0	0	0	0	0			60	60	80	40	60	80
0.07 g	0	20	0	0	0	0			80	60	80	80	80	100
0.16 g	0	0	20	0	0	0			100	80	80	60	80	100
0.4 g	20	20	0	20	40	0			80	80	100	100	100	80
0.6 g	60	40	60	60	40	60			100	100	80	100	100	100
1 g	60	100	80	80	60	80			100	100	100	80	100	100
Supplementary Fig 2b
Pre-SNI				Post-SNI
Pre	Test			Pre	Test
396	386			451	313
333	350			345	333
367	283			390	170
405	390			305	272
357	300			381	222
379	350			345	45

## Sheet: Supplementary Fig 3
Supplementary Fig 3b
Pre-SNI	Post-SNI
38.5015	24.4974
45.6236	33.4619
106.021	107.674
Supplementary Fig 3d
Pre-Sham	Post-Sham
7.02144	10.3126
4.50523	6.06311
5.4452	3.10028
6.37018	5.37598
5.2596	8.52827
Supplementary Fig 3e
Pre-Sham	Post-Sham
39.5607	37.7513
21.8299	23.1567
40.7304	55.3485
37.5817	55.6856
37.4716	20.9042

## Sheet: Supplementary Fig 4
Supplementary Fig 4c
	Sham																										SNI 2W
0 pA	0	0	2	0	0	0	0	0	0	0	0	0	2	0	0	0	0	0	0	0	2	0	2				0	0	0	0	0	2	0	0	0	0	0	0	2	2	0	0	0	0	0	0	2	2	0
10 pA	2	6	6	4	2	2	0	4	0	2	2	8	2	2	2	2	2	0	0	4	2	0	4				4	2	0	0	2	4	2	0	0	2	0	2	2	2	2	2	4	2	2	2	0	2	0
20 pA	4	8	8	4	4	4	0	6	0	4	4	12	4	2	4	4	2	2	2	4	2	0	4				6	2	2	2	4	2	4	2	2	2	0	4	2	2	2	2	6	2	2	2	2	2	0
30 pA	6	12	12	2	4	6	0	10	2	4	6	16	2	4	6	4	2	2	2	6	4	0	6				8	2	2	2	4	2	6	2	2	2	2	4	6	2	4	4	8	4	4	2	4	4	2
40 pA	8	12	14	2	4	6	0	10	2	2	6	20	4	4	4	4	2	4	2	4	4	0	6				4	4	4	2	2	2	6	2	2	2	2	6	4	4	4	4	12	4	4	4	4	4	0
50 pA	8	14	18	2	4	6	0	14	4	6	4	22	4	4	4	4	2	4	2	6	6	0	6				2	4	4	2	2	2	8	4	2	2	2	4	4	4	4	4	14	2	2	4	4	6	4
60 pA	10	14	18	2	4	4	2	14	4	6	6	18	4	2	6	6	2	4	2	8	6	2	6				2	4	4	2	2	2	8	2	2	2	2	6	6	4	4	4	14	2	4	2	6	6	4
70 pA	12	12	20	2	4	6	2	16	6	8	4	12	6	2	2	6	2	6	2	6	6	2	6				2	4	4	2	2	2	8	4	2	2	2	4	6	2	4	4	14	2	4	6	4	6	2
80 pA	14	14	22	2	4	4	2	16	6	6	6	8	6	4	6	6	2	4	2	6	6	2	8				2	4	4	2	2	2	8	4	2	2	2	4	6	4	6	4	12	2	4	6	6	6	4
90 pA	14	14	26	2	4	4	2	16	8	8	6	8	6	4	2	6	2	6	2	8	6	2	8				2	4	6	2	2	2	10	4	2	2	2	4	6	2	4	6	14	2	2	2	4	6	4
100 pA	14	12	24	2	2	8	4	16	8	6	6	8	6	4	2	6	2	6	2	6	6	4	10				2	4	6	2	2	2	10	6	2	2	2	4	4	2	6	6	12	2	2	4	4	6	4
110 pA	14	12	26	2	2	4	4	18	10	8	6	6	6	4	2	8	2	6	2	8	6	2	10				2	4	6	2	2	2	8	6	2	2	2	4	6	2	6	6	12	2	2	4	6	4	6
120 pA	16	16	26	2	2	4	2	20	8	6	6	6	6	2	4	6	4	6	2	6	8	2	8				2	4	6	2	2	2	8	8	2	2	2	4	6	2	6	6	8	2	2	2	6	4	4
130 pA	16	14	28	2	2	4	4	18	12	10	6	6	6	4	4	6	4	8	2	6	4	2	8				2	4	6	2	2	4	6	8	2	2	2	4	2	2	6	6	10	2	2	4	4	6	2
140 pA	16	14	28	2	4	4	4	18	10	10	8	12	6	2	2	6	4	6	2	8	8	4	10				2	4	6	2	2	2	4	8	2	2	2	4	2	2	6	6	10	2	2	2	6	4	4
150 pA	14	12	30	2	4	4	4	16	12	10	8	6	6	4	4	8	4	8	2	8	8	2	10				2	4	6	2	2	2	6	8	2	2	2	6	2	2	6	6	10	2	2	2	4	4	4
Supplementary Fig 4d
Sham	SNI 2W	SNI 6W
24.1	17.7	13.1
13.7	24.1	18.6
65	77.8	10.4
38.8	40.3	22
23.2	19.8	9.8
18	15.6	18.3
43.6	11.9	13.7
38.5	15.9	7.3
33.6	24.7	16.5
31.7	24.1	18.6
24.7	50.7	10.7
34.3	15.9	28.1
29.9	34.2	37.8
36.7	41.2	9.2
41	17.1	18.6
31.1	16.5	19.5
60.4	29	27.2
39.1	24.7	22.6
27.5	30.2	7.6
57.1	62	7.5
15.6	19.8
19.8	24.1
34.8	21.1
17.1	22.9
	33.3
	23.8
	19.1
	21.4
Supplementary Fig 4e
	Sham											SNI
0 pA	6		18	0	4	0	8	16	0			10	10	0	0	0	2	0	2	8	4	0
10 pA	10		22	0	14	0	18	20	10			30	12	4	0	4	4	4	12	16	8	6
20 pA	12		26	6	22	2	26	24	18			50	16	6	2	8	10	8	20	22	12	14
30 pA	16		32	10	34	6	34	26	26			66	18	8	6	12	12	14	24	30	16	20
40 pA	18		36	14	38	6	38	30	34			76	20	12	8	14	16	16	28	36	16	26
50 pA	22		42	16	44	6	42	32	40			84	22	14	12	18	18	22	34	38	20	32
60 pA	24		46	20	46	8	48	36	48			92	24	16	14	22	22	20	36	42	22	36
70 pA	28		48	22	50	14	48	40	52			100	26	16	16	24	26	24	38	46	24	40
80 pA	28		52	26	54	16	54	42	52			104	28	20	20	26	28	26	40	46	26	44
90 pA	30		56	28	58	20	58	44	60			108	30	20	20	30	30	28	42	32	28	46
100 pA	30		60	30	62	12	60	46	62			112	32	24	24	30	34	30	46	30	30	50
110 pA	32		62	32	66	12	62	48	64			114	32	24	24	32	36	32	46	36	32	54
120 pA	34		64	36	68	8	64	48	68			116	36	26	28	34	40	34	46	32	34	56
130 pA	34		68	38	70	20	64	50	70			120	36	28	28	38	42	34	46	30	36	62
140 pA	36		72	40	74	20	64	50	72			120	36	30	30	38	44	34	48	22	38	64
150 pA	36		74	42	76	20	68	44	72			122	38	26	34	40	48	36	44	22	38	68
Supplementary Fig 4f
Sham	SNI 2W
0.840311	0.524554
0.690373	0.865272
0.480678	0.823134
0.334585	0.387366
0.36863	0.397328
0.605433	0.253533
0.836615	0.191285
0.728406	0.488712
0.433364	0.56963
	0.247221
	0.900334
	0.419309
	0.685651
	0.872899
[truncated: 34 more columns]

## Sheet: Supplementary Fig 5
Supplementary Fig 5c
	hM3Dq										mCherry
Saline	0.04	0.02	0.02	0.04	0.03	0.07	0.05	0.03	0.05		0.02	0.05	0.03	0.03	0.03	0.02	0.04	0.05
CNO	0.12	0.19	0.27	0.09	0.23	0.13	0.11	0.15	0.09		0.03	0.07	0.02	0.03	0.03	0.05	0.05	0.03
Supplementary Fig 5d
	hM3Dq										mCherry
Saline	4.97	8.35	4.46	5.28	5.87	7.21	5.93	7.62	6.19		6.34	4.95	6.63	6.28	4.52	5.37	5.54	7.04
CNO	9.17	8.36	11.05	7.41	6.98	10.03	7.85	8.93	6.15		7.93	5.65	4.32	4.39	5.27	4.55	4.98	6.19
Supplementary Fig 5e
	hM3Dq							mCherry
Saline	0.05	0.03	0.06	0.03	0.02	0.05		0.05	0.02	0.03	0.03	0.05	0.06
CNO	0.11	0.18	0.22	0.08	0.11	0.17		0.03	0.05	0.07	0.02	0.03	0.05
Supplementary Fig 5f
	hM3Dq							mCherry
Saline	5.27	4.93	5.79	6.91	7.25	5.43		4.39	5.01	7.26	4.91	5.68	7.95
CNO	10.81	7.36	9.01	6.56	11.29	8.87		8.27	5.63	7.74	4.16	5.18	6.3
Supplementary Fig 5g
hM3Dq	mCherry
0.857	0.473
0.749	0.783
0.827	0.585
0.682	0.601
0.799	0.594
0.639	0.709

## Sheet: Supplementary Fig 6
Supplementary Fig 6d
	DAT-Cre	GAD2-Cre
mice1	69.81	38.98
	66.67	25.53
	73.4	29.41
mice2	67.33	31.25
	61.7	32.69
	69.64	11.43
mice3	52.38	25
	46.67	33.33
	48.45	20

[truncated: 10 more sheets: Supplementary Fig 7, Supplementary Fig 8, Supplementary Fig 9, Supplementary Fig 10, Supplementary Fig 11, Supplementary Fig 12, Supplementary Fig 13, Supplementary Fig 14, Supplementary Fig 15, Supplementary Fig 16]
